# Supplementary material for: Genome-wide association mapping of partial resistance to Phytophthora sojae in soybean plant introductions from the Republic of Korea
Source: BMC Genomics. 2016 Aug 11;17:607. doi: 10.1186/s12864-016-2918-5 (PMC4982113; doi:10.1186/s12864-016-2918-5)
Supplement: Additional file 2: Table S3. — Annotations for candidate genes within QTLs. (XLSX 44 kb) [file 12864_2016_2918_MOESM2_ESM.xlsx]

## Sheet: Candidate Genes
Supplemental Table S3. Annotations for candidate genes within QTLs.
a References are provided for putative disease resistance functions of candidate genes (highlighted in grey).
b NA: Not applicable
QTL	Glyma ID	Protein Length (AA)	Uniref100 BLASTP Top Hit			Uniref100 BLASTP Top Descriptive Hit			Arabidopsis (TAIR10) BLASTP Top Descriptive Hit			Gene Ontology Biological Process Annotations		Gene Ontology Molecular Function Annotations		Gene Ontology Cellular Component Annotations		PFAM annotation		Panther annotation		KOG		Referencea
			Annotation	E-value	% Coverage	Annotation	E-value	% Coverage	Annotation	E-value	% Coverage	IDs	Descriptions	IDs	Descriptions	IDs	Descriptions	IDs	Descriptions	IDs	Descriptions	IDs	Descriptions
3-1	Glyma.03G032800	491	UniRef100_I1JKV2 Uncharacterized protein n=1 Tax=Glycine max RepID=I1JKV2_SOYBN	0	100	UniRef100_B9HEN8 UTP-glucose glucosyltransferase family protein n=1 Tax=Populus trichocarpa RepID=B9HEN8_POPTR	3e-132	99.38	AT2G18570.1|Symbols:|UDP-Glycosyltransferase superfamily protein|chr2:8063429-8064841 FORWARD LENGTH=470	2e-122	101.28	GO:0008152	metabolic process	GO:0016757 GO:0016758	transferase activity, transferring glycosyl groups; "transferase activity, transferring hexosyl groups"	GO:0005737	cytoplasm	PF00201	UDP-glucoronosyl and UDP-glucosyl transferase	PTHR11926	GLUCOSYL/GLUCURONOSYL TRANSFERASES	KOG1192	UDP-glucuronosyl_and_UDP-glucosyl_transferase
3-1	Glyma.03G032900	1548	UniRef100_K7KCK7 Uncharacterized protein n=3 Tax=Glycine max RepID=K7KCK7_SOYBN	0	93.87	UniRef100_F4JH01 Nucleotidyltransferase family protein n=2 Tax=Arabidopsis thaliana RepID=F4JH01_ARATH	0	104.25	AT4G00060.1|Symbols:MEE44|Nucleotidyltransferase family protein|chr4:21437-27996 FORWARD LENGTH=1481	0	104.25	GO:0009793	embryo development ending in seed dormancy	GO:0016779	nucleotidyltransferase activity	GO:0005634	nucleus	PF01909 PF03828	Nucleotidyltransferase domain; "Cid1 family poly A polymerase"	PTHR23092	TOPOISOMERASE-RELATED PROTEIN	NA	NA
3-1	Glyma.03G033000	67	UniRef100_K7KCK8 Uncharacterized protein n=1 Tax=Glycine max RepID=K7KCK8_SOYBN	9e-38	100	NAb	NA	NA	NA	NA	NA	NA	NA	NA	NA	NA	NA	NA	NA	NA	NA	NA	NA
3-1	Glyma.03G033100	413	UniRef100_K7KCK9 Uncharacterized protein (Fragment) n=2 Tax=Glycine max RepID=K7KCK9_SOYBN	0	100	UniRef100_B9A1Q4 Glycinol 4-dimethylallyltransferase n=1 Tax=Glycine max RepID=G4DT_SOYBN	1e-180	98.78	AT2G18950.1|Symbols:HPT1, TPT1, ATHPT, VTE2|homogentisate phytyltransferase 1|chr2:8207491-8210047 FORWARD LENGTH=393	9e-118	94.15	GO:0000096 GO:0006546 GO:0006636 GO:0006733 GO:0006766 GO:0008652 GO:0009072 GO:0009106 GO:0009108 GO:0009117 GO:0009266 GO:0009416 GO:0009695 GO:0009915 GO:0009965 GO:0010189 GO:0015994 GO:0019216 GO:0019288 GO:0019748 GO:0030154 GO:0031347 GO:0031408 GO:0042362 GO:0044272 GO:0045893 GO:0071555	aromatic amino acid family metabolic process; "cell differentiation"; "cell wall organization"; "cellular amino acid biosynthetic process"; "chlorophyll metabolic process"; "coenzyme biosynthetic process"; "fat-soluble vitamin biosynthetic process"; "glycine catabolic process"; "isopentenyl diphosphate biosynthetic process, mevalonate-independent pathway"; "jasmonic acid biosynthetic process"; "l…	GO:0004659 GO:0010176	homogentisate phytyltransferase activity; "prenyltransferase activity"	GO:0005886 GO:0009507 GO:0016021	chloroplast; "integral to membrane"; "plasma membrane"	PF01040	UbiA prenyltransferase family	PTHR11048	PRENYLTRANSFERASES	NA	NA
3-1	Glyma.03G033200	227	UniRef100_V7AN81 Uncharacterized protein n=1 Tax=Phaseolus vulgaris RepID=V7AN81_PHAVU	2e-136	96.58	UniRef100_D7KNA7 DNA binding protein n=1 Tax=Arabidopsis lyrata subsp. lyrata RepID=D7KNA7_ARALL	1e-82	77.73	AT1G12244.1|Symbols:|Polynucleotidyl transferase, ribonuclease H-like superfamily protein|chr1:4157719-4158893 FORWARD LENGTH=254	8e-82	72.05	GO:0006139 GO:0006281 GO:0006310 GO:0006974	DNA recombination; "DNA repair"; "nucleobase-containing compound metabolic process"; "response to DNA damage stimulus"	GO:0003676 GO:0016788	hydrolase activity, acting on ester bonds; "nucleic acid binding"	GO:0005737 GO:0009507	chloroplast; "cytoplasm"	PF03652	Uncharacterised protein family (UPF0081)	NA	NA	NA	NA
3-1	Glyma.03G033300	449	UniRef100_UPI0003DE7713 PREDICTED: uncharacterized protein LOC102668538 n=1 Tax=Glycine max RepID=UPI0003DE7713	0	91.06	NA	NA	NA	NA	NA	NA	NA	NA	NA	NA	NA	NA	PF12171	Zinc-finger double-stranded RNA-binding	PTHR23067	DOUBLE-STRANDED RNA-BINDING ZINC FINGER PROTEIN	NA	NA
3-1	Glyma.03G033400	154	UniRef100_K7KCL0 Uncharacterized protein n=1 Tax=Glycine max RepID=K7KCL0_SOYBN	7e-99	100	NA	NA	NA	NA	NA	NA	NA	NA	NA	NA	NA	NA	NA	NA	NA	NA	NA	NA
3-1	Glyma.03G033500	174	UniRef100_U5FYE3 Uncharacterized protein n=1 Tax=Populus trichocarpa RepID=U5FYE3_POPTR	7e-17	40.83	UniRef100_Q1WIR8 PIF-like transposase n=1 Tax=Daucus carota RepID=Q1WIR8_DAUCA	2e-08	24	AT4G10890.1|Symbols:|unknown protein; CONTAINS InterPro DOMAIN/s: Protein of unknown function DUF2439 (InterPro:IPR018838); BEST Arabidopsis thaliana protein match is: unknown protein (TAIR:AT1G43722.1); Has 30201 Blast hits to 17322 proteins in 780 species: Archae - 12; Bacteria - 1396; Metazoa - 17338; Fungi - 3422; Plants - 5037; Viruses - 0; Other Eukaryotes - 2996 (source: NCBI BLink).|chr4:…	3e-08	26	GO:0008150	biological process	GO:0003674	molecular function	GO:0005575	cellular component	NA	NA	NA	NA	NA	NA
3-2	Glyma.03G034100	83	UniRef100_C6T1E8 Uncharacterized protein n=2 Tax=Pentapetalae RepID=C6T1E8_SOYBN	1e-49	100	UniRef100_G7LJD9 Protein transport protein Sec61 beta subunit n=1 Tax=Medicago truncatula RepID=G7LJD9_MEDTR	2e-33	101.23	AT3G60540.2|Symbols:|Preprotein translocase Sec, Sec61-beta subunit protein|chr3:22375132-22375377 REVERSE LENGTH=81	8e-34	97.53	GO:0009627 GO:0015031 GO:0034976	protein transport; "response to endoplasmic reticulum stress"; "systemic acquired resistance"	GO:0008565	protein transporter activity	NA	NA	PF03911	Sec61beta family	PTHR13509	SEC61BETA-PROV PROTEIN	KOG3457	Sec61_protein_translocation_complex,_beta_subunit	[1]
3-2	Glyma.03G034200	971	UniRef100_I1JKW5 Uncharacterized protein n=1 Tax=Glycine max RepID=I1JKW5_SOYBN	0	100	UniRef100_G7KY56 Receptor-like protein kinase n=1 Tax=Medicago truncatula RepID=G7KY56_MEDTR	0	100.63	AT3G56370.1|Symbols:|Leucine-rich repeat protein kinase family protein|chr3:20899403-20902390 REVERSE LENGTH=964	0	99.59	GO:0000272 GO:0005982 GO:0006468 GO:0007169 GO:0007389 GO:0008356 GO:0008361 GO:0009664 GO:0009832 GO:0009926 GO:0010015 GO:0010075 GO:0040007 GO:0048653	anther development; "asymmetric cell division"; "auxin polar transport"; "growth"; "pattern specification process"; "plant-type cell wall biogenesis"; "plant-type cell wall organization"; "polysaccharide catabolic process"; "protein phosphorylation"; "regulation of cell size"; "regulation of meristem growth"; "root morphogenesis"; "starch metabolic process"; "transmembrane receptor protein tyrosi…	GO:0004672 GO:0004674 GO:0005515 GO:0005524 GO:0016301 GO:0016772	ATP binding; "kinase activity"; "protein binding"; "protein kinase activity"; "protein serine/threonine kinase activity"; "transferase activity, transferring phosphorus-containing groups"	GO:0005886	plasma membrane	PF00069 PF00560 PF08263	Protein kinase domain; "Leucine Rich Repeat"; "Leucine rich repeat N-terminal domain"	PTHR24420	LEUCINE-RICH REPEAT RECEPTOR-LIKE PROTEIN KINASE	KOG1187	Serine/threonine_protein_kinase	[2-4]
3-2	Glyma.03G034300	120	UniRef100_K7KCL4 Uncharacterized protein n=1 Tax=Glycine max RepID=K7KCL4_SOYBN	2e-79	100	NA	NA	NA	NA	NA	NA	NA	NA	NA	NA	NA	NA	NA	NA	NA	NA	NA	NA
3-2	Glyma.03G034400	1223	UniRef100_K7KCL5 Uncharacterized protein n=1 Tax=Glycine max RepID=K7KCL5_SOYBN	0	99.19	UniRef100_Q2YE87 NB-LRR type disease resistance protein Rps1-k-2 n=1 Tax=Glycine max RepID=Q2YE87_SOYBN	0	97.84	AT3G14470.1|Symbols:|NB-ARC domain-containing disease resistance protein|chr3:4857940-4861104 FORWARD LENGTH=1054	0	84.44	GO:0006952 GO:0009627 GO:0009697	defense response; "salicylic acid biosynthetic process"; "systemic acquired resistance"	GO:0005515 GO:0043531	ADP binding; "protein binding"	GO:0005576	extracellular region	PF00931	NB-ARC domain	PTHR23155	LEUCINE-RICH REPEAT-CONTAINING PROTEIN	KOG4658	Apoptotic_ATPase	[5]
3-2	Glyma.03G034500	1077	UniRef100_I1JKX2 Uncharacterized protein n=1 Tax=Glycine max RepID=I1JKX2_SOYBN	0	82.12	UniRef100_Q2YE87 NB-LRR type disease resistance protein Rps1-k-2 n=1 Tax=Glycine max RepID=Q2YE87_SOYBN	0	77.98	AT3G14470.1|Symbols:|NB-ARC domain-containing disease resistance protein|chr3:4857940-4861104 FORWARD LENGTH=1054	0	92.6	GO:0006952 GO:0009627 GO:0009697	defense response; "salicylic acid biosynthetic process"; "systemic acquired resistance"	GO:0005515 GO:0043531	ADP binding; "protein binding"	GO:0005576	extracellular region	PF00931	NB-ARC domain	PTHR23155	LEUCINE-RICH REPEAT-CONTAINING PROTEIN	KOG4658	Apoptotic_ATPase	[5]
3-2	Glyma.03G034600	398	UniRef100_K7KCM7 Uncharacterized protein n=1 Tax=Glycine max RepID=K7KCM7_SOYBN	0	100	UniRef100_G7IF84 Katanin p60 ATPase-containing subunit n=1 Tax=Medicago truncatula RepID=G7IF84_MEDTR	2e-30	13.96	AT1G62130.1|Symbols:|AAA-type ATPase family protein|chr1:22962365-22968920 REVERSE LENGTH=1043	7e-28	21.67	NA	NA	GO:0000166 GO:0005524 GO:0016887 GO:0017111	ATP binding; "ATPase activity"; "nucleoside-triphosphatase activity"; "nucleotide binding"	GO:0005886	plasma membrane	NA	NA	PTHR23074	AAA ATPASE	NA	NA
3-2	Glyma.03G034700	403	UniRef100_UPI0003DE7E34 PREDICTED: uncharacterized protein LOC102664242 n=1 Tax=Glycine max RepID=UPI0003DE7E34	0	88.86	NA	NA	NA	AT2G01050.1|Symbols:|zinc ion binding;nucleic acid binding|chr2:68337-69884 REVERSE LENGTH=515	7e-18	41.36	GO:0008150	biological process	GO:0003676 GO:0008270	nucleic acid binding; "zinc ion binding"	GO:0005634	nucleus	NA	NA	NA	NA	NA	NA
3-2	Glyma.03G034800	1218	UniRef100_I1JKX3 Uncharacterized protein n=1 Tax=Glycine max RepID=I1JKX3_SOYBN	0	97.99	UniRef100_Q2YE87 NB-LRR type disease resistance protein Rps1-k-2 n=1 Tax=Glycine max RepID=Q2YE87_SOYBN	0	97.44	AT3G14470.1|Symbols:|NB-ARC domain-containing disease resistance protein|chr3:4857940-4861104 FORWARD LENGTH=1054	0	83.97	GO:0006952 GO:0009627 GO:0009697	defense response; "salicylic acid biosynthetic process"; "systemic acquired resistance"	GO:0005515 GO:0043531	ADP binding; "protein binding"	GO:0005576	extracellular region	PF00560 PF00931	Leucine Rich Repeat; "NB-ARC domain"	PTHR23155	LEUCINE-RICH REPEAT-CONTAINING PROTEIN	KOG4658	Apoptotic_ATPase	[5]
3-2	Glyma.03G034900	1248	UniRef100_I1JKX4 Uncharacterized protein n=1 Tax=Glycine max RepID=I1JKX4_SOYBN	0	100	UniRef100_Q2YE87 NB-LRR type disease resistance protein Rps1-k-2 n=1 Tax=Glycine max RepID=Q2YE87_SOYBN	0	99.84	AT3G14470.1|Symbols:|NB-ARC domain-containing disease resistance protein|chr3:4857940-4861104 FORWARD LENGTH=1054	0	93.55	GO:0006952 GO:0009627 GO:0009697	defense response; "salicylic acid biosynthetic process"; "systemic acquired resistance"	GO:0005515 GO:0043531	ADP binding; "protein binding"	GO:0005576	extracellular region	PF00931 PF00560	NB-ARC domain; "Leucine Rich Repeat"	PTHR23155	LEUCINE-RICH REPEAT-CONTAINING PROTEIN	KOG4658	Apoptotic_ATPase	[5]
3-2	Glyma.03G035000	136	UniRef100_K7KCM9 Uncharacterized protein n=1 Tax=Glycine max RepID=K7KCM9_SOYBN	3e-93	100	NA	NA	NA	AT2G05642.1|Symbols:|Nucleic acid-binding, OB-fold-like protein|chr2:2098253-2100867 REVERSE LENGTH=532	8e-06	10.71	GO:0008150	biological process	GO:0003674	molecular function	GO:0009507	chloroplast	PF02721	Domain of unknown function DUF223	NA	NA	NA	NA
3-2	Glyma.03G035100	1245	UniRef100_K7MMN8 Uncharacterized protein (Fragment) n=1 Tax=Glycine max RepID=K7MMN8_SOYBN	0	88.4	UniRef100_G7JLV8 Helicase-like protein n=1 Tax=Medicago truncatula RepID=G7JLV8_MEDTR	0	70.63	AT3G51690.1|Symbols:|PIF1 helicase|chr3:19176731-19178107 REVERSE LENGTH=331	5e-22	53.78	GO:0008150	biological process	GO:0003674	molecular function	GO:0005634	nucleus	PF05970	PIF1-like helicase	PTHR10492	UNCHARACTERIZED	KOG0987	DNA_helicase_PIF1/RRM3
3-2	Glyma.03G035200	906	UniRef100_K7KCN0 Uncharacterized protein n=1 Tax=Glycine max RepID=K7KCN0_SOYBN	0	100	UniRef100_G7JIB0 B3 domain-containing protein n=1 Tax=Medicago truncatula RepID=G7JIB0_MEDTR	0	100.56	AT4G32010.1|Symbols:HSL1, HSI2-L1, VAL2|HSI2-like 1|chr4:15481231-15484897 FORWARD LENGTH=780	0	110.13	GO:0006355 GO:0007062 GO:0009630 GO:0009790 GO:0009880 GO:0010030 GO:0010072 GO:0010162 GO:0010431 GO:0010564 GO:0043687 GO:0045595 GO:0045893 GO:0048316 GO:0048366 GO:0048825 GO:0051301 GO:2000034	cell division; "cotyledon development"; "embryo development"; "embryonic pattern specification"; "gravitropism"; "leaf development"; "positive regulation of seed germination"; "positive regulation of transcription, DNA-dependent"; "post-translational protein modification"; "primary shoot apical meristem specification"; "regulation of cell cycle process"; "regulation of cell differentiation"; "reg…	GO:0003700 GO:0005515	protein binding; "sequence-specific DNA binding transcription factor activity"	GO:0005634	nucleus	PF07496 PF02362	CW-type Zinc Finger; "B3 DNA binding domain"	PTHR23336	ZINC FINGER CW-TYPE COILED-COIL DOMAIN PROTEIN 3.	NA	NA
3-2	Glyma.03G035300	638	UniRef100_K7KCN2 Uncharacterized protein n=1 Tax=Glycine max RepID=K7KCN2_SOYBN	0	100	UniRef100_G7KY50 Protein kinase 2A n=1 Tax=Medicago truncatula RepID=G7KY50_MEDTR	0	82.42	AT3G08760.1|Symbols:ATSIK|Protein kinase superfamily protein|chr3:2658129-2659984 REVERSE LENGTH=557	0	77.02	GO:0006468 GO:0006914	autophagy; "protein phosphorylation"	GO:0004672 GO:0005524 GO:0016301 GO:0016772	ATP binding; "kinase activity"; "protein kinase activity"; "transferase activity, transferring phosphorus-containing groups"	GO:0005886	plasma membrane	PF07714	Protein tyrosine kinase	PTHR24420	LEUCINE-RICH REPEAT RECEPTOR-LIKE PROTEIN KINASE	KOG1187	Serine/threonine_protein_kinase	[2-4]
3-3	Glyma.03G035400	417	UniRef100_I1JKX7 Uncharacterized protein n=1 Tax=Glycine max RepID=I1JKX7_SOYBN	0	100	UniRef100_B9N840 Pentatricopeptide repeat-containing family protein n=1 Tax=Populus trichocarpa RepID=B9N840_POPTR	4e-173	89.25	AT3G42630.1|Symbols:|Pentatricopeptide repeat (PPR) superfamily protein|chr3:14722314-14723635 FORWARD LENGTH=415	8e-153	96.63	NA	NA	NA	NA	GO:0005739 GO:0009507	chloroplast; "mitochondrion"	PF01535	PPR repeat	PTHR24015	FAMILY NOT NAMED	NA	NA
3-3	Glyma.03G035500	571	UniRef100_K7KCN4 Uncharacterized protein n=1 Tax=Glycine max RepID=K7KCN4_SOYBN	0	100	UniRef100_M1BDZ1 E3 ubiquitin-protein ligase n=2 Tax=Solanum tuberosum RepID=M1BDZ1_SOLTU	3e-27	37.99	AT2G04865.1|Symbols:|Aminotransferase-like, plant mobile domain family protein|chr2:1712149-1714599 FORWARD LENGTH=667	2e-23	34.03	GO:0008150	biological process	GO:0003674	molecular function	GO:0005634	nucleus	PF10536	Plant mobile domain	NA	NA	NA	NA
3-3	Glyma.03G035600	131	UniRef100_K7KCN6 Non-specific lipid-transfer protein n=1 Tax=Glycine max RepID=K7KCN6_SOYBN	5e-89	100	UniRef100_K7KCN6 Non-specific lipid-transfer protein n=1 Tax=Glycine max RepID=K7KCN6_SOYBN	5e-89	100	AT3G08770.1|Symbols:LTP6|lipid transfer protein 6|chr3:2664349-2664784 REVERSE LENGTH=113	2e-25	88.5	GO:0006869 GO:0009414	lipid transport; "response to water deprivation"	GO:0008289	lipid binding	GO:0005576	extracellular region	PF00234	Protease inhibitor/seed storage/LTP family	NA	NA	NA	NA
3-3	Glyma.03G035700	56	UniRef100_I1JKY0 Uncharacterized protein n=1 Tax=Glycine max RepID=I1JKY0_SOYBN	5e-29	100	UniRef100_I1J7P1 Non-specific lipid-transfer protein n=1 Tax=Glycine max RepID=I1J7P1_SOYBN	1e-22	46.61	AT5G59310.1|Symbols:LTP4|lipid transfer protein 4|chr5:23925296-23925772 REVERSE LENGTH=112	1e-08	28.57	GO:0006869 GO:0009409 GO:0009414 GO:0009651 GO:0009737 GO:0042538	hyperosmotic salinity response; "lipid transport"; "response to abscisic acid stimulus"; "response to cold"; "response to salt stress"; "response to water deprivation"	GO:0008289	lipid binding	GO:0005576	extracellular region	NA	NA	NA	NA	NA	NA	[6]
3-3	Glyma.03G035800	250	UniRef100_UPI00018C685B PREDICTED: expansin-A10 n=1 Tax=Glycine max RepID=UPI00018C685B	2e-179	100	UniRef100_I1T475 Alpha-expansin 1 n=1 Tax=Gossypium aridum RepID=I1T475_GOSAI	2e-113	95.74	AT5G05290.1|Symbols:ATEXPA2, EXP2, ATEXP2, ATHEXP ALPHA 1.12, EXPA2|expansin A2|chr5:1568752-1569712 FORWARD LENGTH=255	4e-111	88.24	GO:0009664 GO:0009826 GO:0009828 GO:0009831	plant-type cell wall loosening; "plant-type cell wall modification involved in multidimensional cell growth"; "plant-type cell wall organization"; "unidimensional cell growth"	NA	NA	GO:0005576	extracellular region	PF01357 PF03330	Pollen allergen; "Rare lipoprotein A (RlpA)-like double-psi beta-barrel"	NA	NA	NA	NA	[7, 8]
3-3	Glyma.03G035900	582	UniRef100_K7KCN7 Uncharacterized protein n=1 Tax=Glycine max RepID=K7KCN7_SOYBN	0	100	UniRef100_G7ILM1 MAC/Perforin domain containing protein n=1 Tax=Medicago truncatula RepID=G7ILM1_MEDTR	0	100.53	AT1G29690.1|Symbols:CAD1|MAC/Perforin domain-containing protein|chr1:10379310-10381861 REVERSE LENGTH=561	0	102.67	GO:0000165 GO:0002679 GO:0006612 GO:0006944 GO:0006955 GO:0008219 GO:0009626 GO:0009862 GO:0009867 GO:0010200 GO:0010310 GO:0010337 GO:0010363 GO:0031348 GO:0042742 GO:0043069 GO:0050832 GO:0052542	MAPK cascade; "cell death"; "cellular membrane fusion"; "defense response by callose deposition"; "defense response to bacterium"; "defense response to fungus"; "immune response"; "jasmonic acid mediated signaling pathway"; "negative regulation of defense response"; "negative regulation of programmed cell death"; "plant-type hypersensitive response"; "protein targeting to membrane"; "regulation o…	NA	NA	NA	NA	PF01823	MAC/Perforin domain	PTHR19324	FAMILY NOT NAMED	NA	NA	[9]
3-3	Glyma.03G036100	69	NA	NA	NA	NA	NA	NA	NA	NA	NA	NA	NA	NA	NA	NA	NA	NA	NA	NA	NA	NA	NA
13-1	Glyma.13G194100	1130	UniRef100_I1M0P3 Uncharacterized protein n=2 Tax=Glycine max RepID=I1M0P3_SOYBN	0	93.62	UniRef100_Q6SQJ1 NBS-LRR type disease resistance protein RPG1-B n=1 Tax=Glycine max RepID=Q6SQJ1_SOYBN	0	92.19	AT3G14470.1|Symbols:|NB-ARC domain-containing disease resistance protein|chr3:4857940-4861104 FORWARD LENGTH=1054	0	92.22	GO:0006952 GO:0009627 GO:0009697	defense response; "salicylic acid biosynthetic process"; "systemic acquired resistance"	GO:0005515 GO:0043531	ADP binding; "protein binding"	GO:0005576	extracellular region	PF00560 PF00931	Leucine Rich Repeat; "NB-ARC domain"	PTHR23155	LEUCINE-RICH REPEAT-CONTAINING PROTEIN	KOG4658	Apoptotic_ATPase	[5]
13-1	Glyma.13G194200	87	UniRef100_K7M0N0 Uncharacterized protein n=1 Tax=Glycine max RepID=K7M0N0_SOYBN	5e-19	53.16	NA	NA	NA	NA	NA	NA	NA	NA	NA	NA	NA	NA	NA	NA	NA	NA	NA	NA
13-1	Glyma.13G194300	127	UniRef100_G3FGW7 Leginsulin 1 n=1 Tax=Glycine max RepID=G3FGW7_SOYBN	4e-88	86.3	UniRef100_G3FGW7 Leginsulin 1 n=1 Tax=Glycine max RepID=G3FGW7_SOYBN	4e-88	86.3	NA	NA	NA	NA	NA	NA	NA	NA	NA	PF08027	Albumin I	NA	NA	NA	NA
13-1	Glyma.13G194400	148	UniRef100_I1M0P6 Uncharacterized protein n=2 Tax=Glycine max RepID=I1M0P6_SOYBN	2e-105	100	UniRef100_G3FGW7 Leginsulin 1 n=1 Tax=Glycine max RepID=G3FGW7_SOYBN	5e-97	100.68	NA	NA	NA	NA	NA	NA	NA	NA	NA	PF08027	Albumin I	NA	NA	NA	NA
13-1	Glyma.13G194500	1224	UniRef100_K7M0N4 Uncharacterized protein n=1 Tax=Glycine max RepID=K7M0N4_SOYBN	0	100	UniRef100_Q6SQJ2 NBS-LRR type disease resistance protein RPG1-B n=1 Tax=Glycine max RepID=Q6SQJ2_SOYBN	0	100	AT3G14470.1|Symbols:|NB-ARC domain-containing disease resistance protein|chr3:4857940-4861104 FORWARD LENGTH=1054	0	90.99	GO:0006952 GO:0009627 GO:0009697	defense response; "salicylic acid biosynthetic process"; "systemic acquired resistance"	GO:0005515 GO:0043531	ADP binding; "protein binding"	GO:0005576	extracellular region	PF00931	NB-ARC domain	PTHR23155	LEUCINE-RICH REPEAT-CONTAINING PROTEIN	KOG4658	Apoptotic_ATPase	[5]
19-1	Glyma.19G243800	282	UniRef100_I1NC83 Uncharacterized protein n=1 Tax=Glycine max RepID=I1NC83_SOYBN	0	100	UniRef100_G7L1U4 Chloroplast ribose-5-phosphate isomerase n=1 Tax=Medicago truncatula RepID=G7L1U4_MEDTR	2e-160	93.93	AT3G04790.1|Symbols:|Ribose 5-phosphate isomerase, type A protein|chr3:1313365-1314195 FORWARD LENGTH=276	3e-132	101.45	GO:0000096 GO:0000165 GO:0006546 GO:0006569 GO:0006612 GO:0006636 GO:0006733 GO:0006766 GO:0008652 GO:0009052 GO:0009072 GO:0009106 GO:0009108 GO:0009117 GO:0009409 GO:0009595 GO:0009684 GO:0009695 GO:0009697 GO:0009814 GO:0009862 GO:0009867 GO:0010200 GO:0010310 GO:0010363 GO:0019253 GO:0019288 GO:0019344 GO:0019684 GO:0019748 GO:0031348 GO:0042742 GO:0043900 GO:0044272 GO:0050832	MAPK cascade; "aromatic amino acid family metabolic process"; "cellular amino acid biosynthetic process"; "coenzyme biosynthetic process"; "cysteine biosynthetic process"; "defense response, incompatible interaction"; "defense response to bacterium"; "defense response to fungus"; "detection of biotic stimulus"; "glycine catabolic process"; "indoleacetic acid biosynthetic process"; "isopentenyl di…	GO:0004751	ribose-5-phosphate isomerase activity	GO:0009507 GO:0009535 GO:0009570 GO:0009579 GO:0009941	chloroplast; "chloroplast envelope"; "chloroplast stroma"; "chloroplast thylakoid membrane"; "thylakoid"	PF06026	Ribose 5-phosphate isomerase A (phosphoriboisomerase A)	PTHR11934	RIBOSE-5-PHOSPHATE ISOMERASE	KOG3075	Ribose_5-phosphate_isomerase	[10-12]
19-1	Glyma.19G243900	795	UniRef100_K7N034 Uncharacterized protein n=1 Tax=Glycine max RepID=K7N034_SOYBN	0	100	UniRef100_G7L1U8 Peptide-N(4)-(N-acetyl-beta-glucosaminyl)asparagine amidase n=2 Tax=Medicago truncatula RepID=G7L1U8_MEDTR	0	96.23	AT5G49570.1|Symbols:AtPNG1, PNG1|peptide-N-glycanase 1|chr5:20112071-20116125 REVERSE LENGTH=721	0	95.7	GO:0006289 GO:0006499 GO:0009751 GO:0010188 GO:0010193	N-terminal protein myristoylation; "nucleotide-excision repair"; "response to microbial phytotoxin"; "response to ozone"; "response to salicylic acid stimulus"	GO:0000224 GO:0003684 GO:0003824	catalytic activity; "damaged DNA binding"; "peptide-N4-(N-acetyl-beta-glucosaminyl)asparagine amidase activity"	GO:0005634 GO:0005737 GO:0005829	cytoplasm; "cytosol"; "nucleus"	PF01841	Transglutaminase-like superfamily	PTHR12143	PEPTIDE N-GLYCANASE (PNGASE)-RELATED	KOG0909	Peptide_N-glycanase
19-1	Glyma.19G244000	274	UniRef100_K7LUD4 Uncharacterized protein n=2 Tax=Glycine max RepID=K7LUD4_SOYBN	1e-85	131.25	UniRef100_V7BWP1 MATE efflux family protein n=1 Tax=Phaseolus vulgaris RepID=V7BWP1_PHAVU	1e-73	53.11	AT1G51340.1|Symbols:|MATE efflux family protein|chr1:19032034-19034681 FORWARD LENGTH=509	1e-50	53.44	GO:0006855 GO:0019761 GO:0055085	drug transmembrane transport; "glucosinolate biosynthetic process"; "transmembrane transport"	GO:0015238 GO:0015297	antiporter activity; "drug transmembrane transporter activity"	GO:0005886 GO:0016020	membrane; "plasma membrane"	PF01554	MatE	PTHR11206	MULTIDRUG RESISTANCE PROTEIN	NA	NA	[13, 14]
19-1	Glyma.19G244100	434	UniRef100_I1NC89 Uncharacterized protein n=1 Tax=Glycine max RepID=I1NC89_SOYBN	0	100	UniRef100_G7L1V1 Omega-hydroxypalmitate O-feruloyl transferase n=1 Tax=Medicago truncatula RepID=G7L1V1_MEDTR	0	92.81	AT4G29250.1|Symbols:|HXXXD-type acyl-transferase family protein|chr4:14420713-14422177 FORWARD LENGTH=460	6e-56	92.83	NA	NA	GO:0016740 GO:0016747	transferase activity; "transferase activity, transferring acyl groups other than amino-acyl groups"	GO:0005737	cytoplasm	PF02458	Transferase family	NA	NA	NA	NA
19-1	Glyma.19G244200	242	UniRef100_I1NC90 Uncharacterized protein n=1 Tax=Glycine max RepID=I1NC90_SOYBN	2e-167	68.77	UniRef100_G7L1W0 Aldo/keto-reductase family protein n=1 Tax=Medicago truncatula RepID=G7L1W0_MEDTR	8e-133	94.19	AT1G60690.1|Symbols:|NAD(P)-linked oxidoreductase superfamily protein|chr1:22349892-22351668 REVERSE LENGTH=345	1e-101	63.48	NA	NA	GO:0004033	aldo-keto reductase (NADP) activity	GO:0005737 GO:0005886 GO:0009941	chloroplast envelope; "cytoplasm"; "plasma membrane"	PF00248	Aldo/keto reductase family	PTHR11732	ALDO/KETO REDUCTASE	NA	NA
19-1	Glyma.19G244300	150	UniRef100_I1NC91 Uncharacterized protein n=1 Tax=Glycine max RepID=I1NC91_SOYBN	3e-100	100	UniRef100_B9MZE3 Calmodulin-like protein 6a n=1 Tax=Populus trichocarpa RepID=B9MZE3_POPTR	4e-73	99.33	AT4G14640.1|Symbols:CAM8, AtCML8|calmodulin 8|chr4:8397800-8399996 FORWARD LENGTH=151	7e-72	95.36	GO:0005513 GO:0009612 GO:0019722 GO:0030048 GO:0051645 GO:0051646 GO:0060151	Golgi localization; "actin filament-based movement"; "calcium-mediated signaling"; "detection of calcium ion"; "mitochondrion localization"; "peroxisome localization"; "response to mechanical stimulus"	GO:0005509	calcium ion binding	GO:0005634	nucleus	PF00036	EF hand	PTHR23050	CALCIUM BINDING PROTEIN	KOG0027	Calmodulin_and_related_proteins_(EF-Hand_superfamily)
19-1	Glyma.19G244400	480	UniRef100_I1NC92 Uncharacterized protein n=1 Tax=Glycine max RepID=I1NC92_SOYBN	0	100	UniRef100_G7L1W7 Ammonium transporter 3 member n=1 Tax=Medicago truncatula RepID=G7L1W7_MEDTR	0	99.79	AT2G38290.1|Symbols:ATAMT2, AMT2;1, AMT2|ammonium transporter 2|chr2:16039672-16042291 REVERSE LENGTH=475	5e-166	96.42	GO:0000165 GO:0002237 GO:0006612 GO:0006820 GO:0006862 GO:0006888 GO:0006944 GO:0006995 GO:0007154 GO:0009409 GO:0009581 GO:0009595 GO:0009624 GO:0009627 GO:0009697 GO:0009738 GO:0009744 GO:0009749 GO:0009750 GO:0009862 GO:0009863 GO:0009867 GO:0010200 GO:0010310 GO:0010363 GO:0015695 GO:0015696 GO:0015802 GO:0030968 GO:0031347 GO:0031348 GO:0042742 GO:0043069 GO:0043090 GO:0043269 GO:0043900 GO:…	ER to Golgi vesicle-mediated transport; "MAPK cascade"; "abscisic acid mediated signaling pathway"; "amino acid import"; "ammonium transport"; "anion transport"; "basic amino acid transport"; "cell communication"; "cellular membrane fusion"; "cellular response to nitrogen starvation"; "defense response to bacterium"; "defense response to fungus"; "detection of biotic stimulus"; "detection of exte…	GO:0008519 GO:0015398	ammonium transmembrane transporter activity; "high affinity secondary active ammonium transmembrane transporter activity"	GO:0005737 GO:0005886 GO:0009506	cytoplasm; "plasma membrane"; "plasmodesma"	PF00909	Ammonium Transporter Family	PTHR11730	AMMONIUM TRANSPORTER	KOG0682	Ammonia_permease	[15-18]
19-1	Glyma.19G244500	327	UniRef100_I1NC93 Uncharacterized protein n=1 Tax=Glycine max RepID=I1NC93_SOYBN	0	100	UniRef100_U5GB07 Calcium-binding EF hand family protein n=1 Tax=Populus trichocarpa RepID=U5GB07_POPTR	9e-119	99.39	AT5G28830.1|Symbols:|calcium-binding EF hand family protein|chr5:10856801-10858394 FORWARD LENGTH=324	2e-97	97.84	GO:0008150	biological process	GO:0005509	calcium ion binding	GO:0009507	chloroplast	NA	NA	NA	NA	NA	NA
19-1	Glyma.19G244600	377	UniRef100_I1NC94 GDP-mannose 3',5'-epimerase n=2 Tax=Glycine max RepID=I1NC94_SOYBN	0	100	UniRef100_I1NC94 GDP-mannose 3',5'-epimerase n=2 Tax=Glycine max RepID=I1NC94_SOYBN	0	100	AT5G28840.2|Symbols:GME|GDP-D-mannose 3',5'-epimerase|chr5:10862472-10864024 REVERSE LENGTH=377	0	99.73	GO:0009225 GO:0019853 GO:0044237	L-ascorbic acid biosynthetic process; "cellular metabolic process"; "nucleotide-sugar metabolic process"	GO:0000166 GO:0003824 GO:0047918 GO:0050662 GO:0051287	GDP-mannose 3,5-epimerase activity; "NAD binding"; "catalytic activity"; "coenzyme binding"; "nucleotide binding"	GO:0005737 GO:0005829	cytoplasm; "cytosol"	PF01370	NAD dependent epimerase/dehydratase family	PTHR10366	NAD DEPENDENT EPIMERASE/DEHYDRATASE	KOG1429	dTDP-glucose_4-6-dehydratase/UDP-glucuronic_acid_decarboxylase
19-1	Glyma.19G244700	377	UniRef100_I1NC94 GDP-mannose 3',5'-epimerase n=2 Tax=Glycine max RepID=I1NC94_SOYBN	0	100	UniRef100_I1NC94 GDP-mannose 3',5'-epimerase n=2 Tax=Glycine max RepID=I1NC94_SOYBN	0	100	AT5G28840.2|Symbols:GME|GDP-D-mannose 3',5'-epimerase|chr5:10862472-10864024 REVERSE LENGTH=377	0	99.73	GO:0009225 GO:0019853 GO:0044237	L-ascorbic acid biosynthetic process; "cellular metabolic process"; "nucleotide-sugar metabolic process"	GO:0000166 GO:0003824 GO:0047918 GO:0050662 GO:0051287	GDP-mannose 3,5-epimerase activity; "NAD binding"; "catalytic activity"; "coenzyme binding"; "nucleotide binding"	GO:0005737 GO:0005829	cytoplasm; "cytosol"	PF01370	NAD dependent epimerase/dehydratase family	PTHR10366	NAD DEPENDENT EPIMERASE/DEHYDRATASE	KOG1429	dTDP-glucose_4-6-dehydratase/UDP-glucuronic_acid_decarboxylase
19-1	Glyma.19G244800	370	UniRef100_I1NC96 Uncharacterized protein n=1 Tax=Glycine max RepID=I1NC96_SOYBN	0	100	UniRef100_Q0GPG5 BZIP transcription factor bZIP105 n=1 Tax=Glycine max RepID=Q0GPG5_SOYBN	0	88.41	AT5G28770.2|Symbols:BZO2H3|bZIP transcription factor family protein|chr5:10796648-10798147 REVERSE LENGTH=314	5e-70	114.33	GO:0006355 GO:0009410 GO:0030968 GO:0071215 GO:0071333	cellular response to abscisic acid stimulus; "cellular response to glucose stimulus"; "endoplasmic reticulum unfolded protein response"; "regulation of transcription, DNA-dependent"; "response to xenobiotic stimulus"	GO:0003677 GO:0003700 GO:0005515 GO:0042802 GO:0046982	DNA binding; "identical protein binding"; "protein binding"; "protein heterodimerization activity"; "sequence-specific DNA binding transcription factor activity"	GO:0005634	nucleus	PF12498 PF00170	Basic leucine-zipper C terminal; "bZIP transcription factor"	PTHR22952	CAMP-RESPONSE ELEMENT BINDING PROTEIN-RELATED	NA	NA
19-1	Glyma.19G244900	143	UniRef100_C6SZ58 Uncharacterized protein n=1 Tax=Glycine max RepID=C6SZ58_SOYBN	9e-95	100	UniRef100_B9I5F5 Thylakoid assembly family protein n=1 Tax=Populus trichocarpa RepID=B9I5F5_POPTR	8e-38	93.29	AT5G28750.1|Symbols:|Bacterial sec-independent translocation protein mttA/Hcf106|chr5:10784142-10785677 REVERSE LENGTH=147	2e-36	63.27	GO:0009306 GO:0015031	protein secretion; "protein transport"	GO:0008565	protein transporter activity	GO:0009507 GO:0009535 GO:0009941 GO:0033281	TAT protein transport complex; "chloroplast"; "chloroplast envelope"; "chloroplast thylakoid membrane"	PF02416	mttA/Hcf106 family	NA	NA	NA	NA
19-1	Glyma.19G245000	46	NA	NA	NA	NA	NA	NA	NA	NA	NA	NA	NA	NA	NA	NA	NA	NA	NA	NA	NA	NA	NA
19-1	Glyma.19G245100	1807	UniRef100_I1NC98 Uncharacterized protein n=1 Tax=Glycine max RepID=I1NC98_SOYBN	0	100	UniRef100_G7IDQ4 Mediator of RNA polymerase II transcription subunit n=1 Tax=Medicago truncatula RepID=G7IDQ4_MEDTR	0	102.21	AT3G04740.1|Symbols:SWP, MED14, ATMED14|RNA polymerase II transcription mediators|chr3:1294037-1300555 FORWARD LENGTH=1703	0	105.34	GO:0006486 GO:0008284 GO:0009627 GO:0009630 GO:0045893	gravitropism; "positive regulation of cell proliferation"; "positive regulation of transcription, DNA-dependent"; "protein glycosylation"; "systemic acquired resistance"	GO:0005515	protein binding	GO:0005634 GO:0009506 GO:0016592	mediator complex; "nucleus"; "plasmodesma"	PF08638	Mediator complex subunit MED14	PTHR12809	MEDIATOR COMPLEX SUBUNIT	KOG1875	Thyroid_hormone_receptor-associated_coactivator_complex_component_(TRAP170)
19-1	Glyma.19G245200	231	UniRef100_I1NC99 Auxin-induced protein n=1 Tax=Glycine max RepID=I1NC99_SOYBN	2e-168	100	UniRef100_I1NC99 Auxin-induced protein n=1 Tax=Glycine max RepID=I1NC99_SOYBN	2e-168	100	AT3G04730.1|Symbols:IAA16|indoleacetic acid-induced protein 16|chr3:1288993-1290415 REVERSE LENGTH=236	3e-94	93.64	GO:0006355 GO:0006970 GO:0009733 GO:0010583 GO:0046686	regulation of transcription, DNA-dependent; "response to auxin stimulus"; "response to cadmium ion"; "response to cyclopentenone"; "response to osmotic stress"	GO:0003700 GO:0005515 GO:0046983	protein binding; "protein dimerization activity"; "sequence-specific DNA binding transcription factor activity"	GO:0005634	nucleus	PF02309	AUX/IAA family	NA	NA	NA	NA	[6]
19-1	Glyma.19G245300	76	NA	NA	NA	NA	NA	NA	NA	NA	NA	NA	NA	NA	NA	NA	NA	NA	NA	NA	NA	NA
19-1	Glyma.19G245400	212	UniRef100_C6T035 Putative uncharacterized protein n=1 Tax=Glycine max RepID=C6T035_SOYBN	3e-144	103.43	UniRef100_T2DPY4 Pro-hevein n=2 Tax=Phaseolus vulgaris RepID=T2DPY4_PHAVU	6e-113	98.52	AT3G04720.1|Symbols:PR4, HEL, PR-4|pathogenesis-related 4|chr3:1285691-1286531 REVERSE LENGTH=212	4e-94	96.23	GO:0009615 GO:0009627 GO:0009651 GO:0009723 GO:0009817 GO:0010167 GO:0015706 GO:0016998 GO:0042742 GO:0050832 GO:0080027	cell wall macromolecule catabolic process; "defense response to bacterium"; "defense response to fungus"; "defense response to fungus, incompatible interaction"; "nitrate transport"; "response to ethylene stimulus"; "response to herbivore"; "response to nitrate"; "response to salt stress"; "response to virus"; "systemic acquired resistance"	GO:0004540 GO:0008061	chitin binding; "ribonuclease activity"	GO:0005576	extracellular region	PF00187 PF00967	Chitin recognition protein; "Barwin family"	PTHR22595	CHITINASE-RELATED	NA	NA	[19]
19-1	Glyma.19G245500	195	UniRef100_I1NCA1 Uncharacterized protein n=1 Tax=Glycine max RepID=I1NCA1_SOYBN	8e-139	100	UniRef100_T2DPY4 Pro-hevein n=2 Tax=Phaseolus vulgaris RepID=T2DPY4_PHAVU	6e-101	95.57	AT3G04720.1|Symbols:PR4, HEL, PR-4|pathogenesis-related 4|chr3:1285691-1286531 REVERSE LENGTH=212	7e-89	90.09	GO:0009615 GO:0009627 GO:0009651 GO:0009723 GO:0009817 GO:0010167 GO:0015706 GO:0016998 GO:0042742 GO:0050832 GO:0080027	cell wall macromolecule catabolic process; "defense response to bacterium"; "defense response to fungus"; "defense response to fungus, incompatible interaction"; "nitrate transport"; "response to ethylene stimulus"; "response to herbivore"; "response to nitrate"; "response to salt stress"; "response to virus"; "systemic acquired resistance"	GO:0004540 GO:0008061	chitin binding; "ribonuclease activity"	GO:0005576	extracellular region	PF00187 PF00967	Chitin recognition protein; "Barwin family"	PTHR22595	CHITINASE-RELATED	NA	NA	[19]
19-1	Glyma.19G245600	86	UniRef100_K7N038 Uncharacterized protein n=1 Tax=Glycine max RepID=K7N038_SOYBN	7e-55	100	UniRef100_O81228 PR-4 type protein n=2 Tax=Vitis RepID=O81228_VITVI	1e-21	47.55	AT3G04720.1|Symbols:PR4, HEL, PR-4|pathogenesis-related 4|chr3:1285691-1286531 REVERSE LENGTH=212	3e-21	26.42	GO:0009615 GO:0009627 GO:0009651 GO:0009723 GO:0009817 GO:0010167 GO:0015706 GO:0016998 GO:0042742 GO:0050832 GO:0080027	cell wall macromolecule catabolic process; "defense response to bacterium"; "defense response to fungus"; "defense response to fungus, incompatible interaction"; "nitrate transport"; "response to ethylene stimulus"; "response to herbivore"; "response to nitrate"; "response to salt stress"; "response to virus"; "systemic acquired resistance"	GO:0004540 GO:0008061	chitin binding; "ribonuclease activity"	GO:0005576	extracellular region	PF00967	Barwin family	PTHR22595	CHITINASE-RELATED	NA	NA	[19]
19-1	Glyma.19G245700	461	UniRef100_I1NCA3 Uncharacterized protein n=1 Tax=Glycine max RepID=I1NCA3_SOYBN	0	100	UniRef100_B9I5G6 Ankyrin repeat family protein n=2 Tax=Populus trichocarpa RepID=B9I5G6_POPTR	0	99.78	AT3G04710.1|Symbols:TPR10|ankyrin repeat family protein|chr3:1278229-1280942 FORWARD LENGTH=456	0	100.88	GO:0000741 GO:0006457 GO:0008150 GO:0009408 GO:0009560 GO:0009644 GO:0034976 GO:0042542 GO:0051510	biological process; "embryo sac egg cell differentiation"; "karyogamy"; "protein folding"; "regulation of unidimensional cell growth"; "response to endoplasmic reticulum stress"; "response to heat"; "response to high light intensity"; "response to hydrogen peroxide"	NA	NA	GO:0005575	cellular component	PF00023 PF00515	Ankyrin repeat; "Tetratricopeptide repeat"	PTHR22904	TPR REPEAT CONTAINING PROTEIN	KOG4412
19-1	Glyma.19G245800	867	UniRef100_I1NCA4 Uncharacterized protein n=1 Tax=Glycine max RepID=I1NCA4_SOYBN	0	100	UniRef100_B9I5G8 Kinase family protein n=1 Tax=Populus trichocarpa RepID=B9I5G8_POPTR	0	99.54	AT5G28680.1|Symbols:ANX2|Malectin/receptor-like protein kinase family protein|chr5:10719437-10722013 REVERSE LENGTH=858	0	100	GO:0006468 GO:0009860 GO:0051510	pollen tube growth; "protein phosphorylation"; "regulation of unidimensional cell growth"	GO:0004672 GO:0004674 GO:0005524 GO:0016301 GO:0016772	ATP binding; "kinase activity"; "protein kinase activity"; "protein serine/threonine kinase activity"; "transferase activity, transferring phosphorus-containing groups"	GO:0005886 GO:0016324 GO:0090404	apical plasma membrane; "plasma membrane"; "pollen tube tip"	PF11721 PF07714	Di-glucose binding within endoplasmic reticulum; "Protein tyrosine kinase"	PTHR24420	LEUCINE-RICH REPEAT RECEPTOR-LIKE PROTEIN KINASE	KOG1187
19-2	Glyma.19G248500	369	UniRef100_K7N068 Uncharacterized protein (Fragment) n=1 Tax=Glycine max RepID=K7N068_SOYBN	0	96.08	UniRef100_G7I6A4 Pentatricopeptide repeat-containing protein n=1 Tax=Medicago truncatula RepID=G7I6A4_MEDTR	6e-158	62.2	AT3G04760.1|Symbols:|Pentatricopeptide repeat (PPR-like) superfamily protein|chr3:1303884-1305692 REVERSE LENGTH=602	9e-158	60.3	GO:0008150 GO:0010103	biological process; "stomatal complex morphogenesis"	NA	NA	GO:0005739 GO:0009507	chloroplast; "mitochondrion"	PF01535	PPR repeat	PTHR24015	FAMILY NOT NAMED	NA
19-2	Glyma.19G248600	538	UniRef100_K7N069 Uncharacterized protein n=1 Tax=Glycine max RepID=K7N069_SOYBN	0	100	UniRef100_G7I697 Protein phosphatase 2A regulatory subunit B'-like protein n=1 Tax=Medicago truncatula RepID=G7I697_MEDTR	0	100	AT5G28850.2|Symbols:|Calcium-binding EF-hand family protein|chr5:10877360-10881278 REVERSE LENGTH=536	0	99.44	GO:0008150	biological process	GO:0005509	calcium ion binding	GO:0005634 GO:0005829	cytosol; "nucleus"	NA	NA	PTHR14095	PHOSPHATASE 2A REGULATORY SUBUNIT-RELATED	KOG2562
19-2	Glyma.19G248700	327	UniRef100_I1NCD8 Uncharacterized protein n=1 Tax=Glycine max RepID=I1NCD8_SOYBN	0	100	UniRef100_Q0EAF2 Catalytic subunit of protein phosphatase 1 n=1 Tax=Vicia faba RepID=Q0EAF2_VICFA	0	100	AT2G39840.1|Symbols:TOPP4|type one serine/threonine protein phosphatase 4|chr2:16627430-16628789 FORWARD LENGTH=321	0	93.77	GO:0006470 GO:0006499	N-terminal protein myristoylation; "protein dephosphorylation"	GO:0004722 GO:0016787	hydrolase activity; "protein serine/threonine phosphatase activity"	GO:0000164 GO:0005737	cytoplasm; "protein phosphatase type 1 complex"	PF00149	Calcineurin-like phosphoesterase	PTHR11668	SERINE/THREONINE PROTEIN PHOSPHATASE	KOG0374
19-2	Glyma.19G248800	96	NA	NA	NA	NA	NA	NA	NA	NA	NA	NA	NA	NA	NA	NA	NA	NA	NA	NA	NA	NA
19-2	Glyma.19G248900	198	UniRef100_K7N071 Uncharacterized protein n=1 Tax=Glycine max RepID=K7N071_SOYBN	8e-144	100	UniRef100_F1DGA5 Ethylene-responsive transcription factor n=1 Tax=Coffea arabica RepID=F1DGA5_COFAR	5e-63	78.63	AT3G23240.1|Symbols:ERF1, ATERF1|ethylene response factor 1|chr3:8295705-8296361 FORWARD LENGTH=218	2e-57	76.15	GO:0006355 GO:0006952 GO:0009867 GO:0009873	defense response; "ethylene mediated signaling pathway"; "jasmonic acid mediated signaling pathway"; "regulation of transcription, DNA-dependent"	GO:0003677 GO:0003700	DNA binding; "sequence-specific DNA binding transcription factor activity"	GO:0005634	nucleus	PF00847	AP2 domain	NA	NA	NA	NA	[6]
19-3	Glyma.19G261000	666	UniRef100_I1NCS0 Uncharacterized protein n=1 Tax=Glycine max RepID=I1NCS0_SOYBN	0	100	UniRef100_D4HU09 ATP binding / protein kinase/ protein tyrosine kinase n=1 Tax=Arabidopsis halleri subsp. halleri RepID=D4HU09_ARAHH	0	94.48	AT2G46850.1|Symbols:|Protein kinase superfamily protein|chr2:19251083-19253313 FORWARD LENGTH=633	0	94.63	GO:0006468	protein phosphorylation	GO:0004672 GO:0005524 GO:0016772	ATP binding; "protein kinase activity"; "transferase activity, transferring phosphorus-containing groups"	GO:0009507	chloroplast	PF07714	Protein tyrosine kinase	PTHR24420	LEUCINE-RICH REPEAT RECEPTOR-LIKE PROTEIN KINASE	KOG1187	Serine/threonine_protein_kinase	[2-4]
19-3	Glyma.19G261100	212	UniRef100_K7N0F4 Uncharacterized protein n=1 Tax=Glycine max RepID=K7N0F4_SOYBN	1e-153	100	UniRef100_Q2HTA8 Inorganic pyrophosphatase n=1 Tax=Medicago truncatula RepID=Q2HTA8_MEDTR	2e-137	96.35	AT1G01050.1|Symbols:AtPPa1, PPa1|pyrophosphorylase 1|chr1:31382-32670 REVERSE LENGTH=212	2e-135	97.64	GO:0000394 GO:0008152 GO:0009086 GO:0019915	RNA splicing, via endonucleolytic cleavage and ligation; "lipid storage"; "metabolic process"; "methionine biosynthetic process"	GO:0000287 GO:0004427	inorganic diphosphatase activity; "magnesium ion binding"	GO:0005634 GO:0005737 GO:0005829 GO:0016020	cytoplasm; "cytosol"; "membrane"; "nucleus"	PF00719	Inorganic pyrophosphatase	PTHR10286	INORGANIC PYROPHOSPHATASE	KOG1626
19-3	Glyma.19G261200	1946	UniRef100_K7N0F5 Uncharacterized protein n=1 Tax=Glycine max RepID=K7N0F5_SOYBN	0	100	UniRef100_G7L560 Endoribonuclease Dicer-like protein n=1 Tax=Medicago truncatula RepID=G7L560_MEDTR	0	98.27	AT1G01040.1|Symbols:DCL1, CAF, SUS1, SIN1, ASU1, EMB76, EMB60, ATDCL1|dicer-like 1|chr1:23519-31079 FORWARD LENGTH=1909	0	101.89	GO:0000226 GO:0000278 GO:0000910 GO:0000911 GO:0006306 GO:0006342 GO:0006396 GO:0007267 GO:0009616 GO:0009630 GO:0009880 GO:0009908 GO:0010050 GO:0010098 GO:0010228 GO:0010267 GO:0010599 GO:0016569 GO:0030422 GO:0031047 GO:0031053 GO:0035196 GO:0035279 GO:0051607 GO:2000034	DNA methylation; "RNA processing"; "cell-cell signaling"; "chromatin silencing"; "covalent chromatin modification"; "cytokinesis"; "cytokinesis by cell plate formation"; "defense response to virus"; "embryonic pattern specification"; "flower development"; "gene silencing by RNA"; "gravitropism"; "mRNA cleavage involved in gene silencing by miRNA"; "microtubule cytoskeleton organization"; "mitotic…	GO:0003676 GO:0003677 GO:0003723 GO:0003725 GO:0004386 GO:0004525 GO:0005515 GO:0005524 GO:0008026 GO:0016787 GO:0016891	ATP-dependent helicase activity; "ATP binding"; "DNA binding"; "RNA binding"; "double-stranded RNA binding"; "endoribonuclease activity, producing 5'-phosphomonoesters"; "helicase activity"; "hydrolase activity"; "nucleic acid binding"; "protein binding"; "ribonuclease III activity"	GO:0005622 GO:0005634 GO:0010445	intracellular; "nuclear dicing body"; "nucleus"	PF00271 PF00035 PF00270 PF03368 PF00636 PF02170	Helicase conserved C-terminal domain; "Double-stranded RNA binding motif"; "DEAD/DEAH box helicase"; "Dicer dimerisation domain"; "Ribonuclease III domain"; "PAZ domain"	PTHR14950	HELICASE-RELATED	KOG0701	dsRNA-specific_nuclease_Dicer_and_related_ribonucleases	[20]
19-3	Glyma.19G261300	414	UniRef100_I1NCS4 Uncharacterized protein n=1 Tax=Glycine max RepID=I1NCS4_SOYBN	0	100	UniRef100_G8A0L2 Maturase K n=1 Tax=Medicago truncatula RepID=G8A0L2_MEDTR	2e-97	57.05	AT2G46870.1|Symbols:NGA1|AP2/B3-like transcriptional factor family protein|chr2:19261313-19262245 FORWARD LENGTH=310	8e-79	94.84	GO:0006355 GO:0009908 GO:0048366	flower development; "leaf development"; "regulation of transcription, DNA-dependent"	GO:0003677 GO:0003700	DNA binding; "sequence-specific DNA binding transcription factor activity"	GO:0005634	nucleus	PF02362	B3 DNA binding domain	NA	NA	NA
19-3	Glyma.19G261400	67	UniRef100_K7N0G1 Uncharacterized protein n=1 Tax=Glycine max RepID=K7N0G1_SOYBN	7e-42	100	UniRef100_F4K8I1 Light-harvesting complex I chlorophyll a/b binding protein 2 n=1 Tax=Arabidopsis thaliana RepID=F4K8I1_ARATH	2e-07	19.65	AT5G28450.1|Symbols:|Chlorophyll A-B binding family protein|chr5:10372978-10374190 REVERSE LENGTH=173	2e-10	19.65	GO:0009765 GO:0015979	photosynthesis; "photosynthesis, light harvesting"	GO:0016168	chlorophyll binding	GO:0009507 GO:0016020 GO:0030076	chloroplast; "light-harvesting complex"; "membrane"	NA	NA	NA	NA	NA
19-3	Glyma.19G261500	405	UniRef100_K7N0G2 Uncharacterized protein n=2 Tax=Glycine max RepID=K7N0G2_SOYBN	0	100	UniRef100_U5FPV1 Calcineurin-like phosphoesterase family protein n=1 Tax=Populus trichocarpa RepID=U5FPV1_POPTR	0	99.7	AT5G63140.1|Symbols:ATPAP29, PAP29|purple acid phosphatase 29|chr5:25328237-25329616 FORWARD LENGTH=389	2e-177	93.32	NA	NA	GO:0003993 GO:0004722 GO:0016787	acid phosphatase activity; "hydrolase activity"; "protein serine/threonine phosphatase activity"	GO:0005576	extracellular region	PF00149	Calcineurin-like phosphoesterase	NA	NA	KOG1432
19-3	Glyma.19G261600	318	UniRef100_C6TD75 Uncharacterized protein n=2 Tax=Glycine max RepID=C6TD75_SOYBN	0	100	UniRef100_D4HU06 Oxidoreductase n=1 Tax=Arabidopsis halleri subsp. halleri RepID=D4HU06_ARAHH	2e-140	94.8	AT2G46890.1|Symbols:|Protein of unknown function (DUF1295)|chr2:19266879-19268134 REVERSE LENGTH=322	3e-142	96.27	GO:0006629	lipid metabolic process	GO:0016627	oxidoreductase activity, acting on the CH-CH group of donors	GO:0005737 GO:0016021	cytoplasm; "integral to membrane"	PF06966	Protein of unknown function (DUF1295)	NA	NA	KOG4650
19-3	Glyma.19G261700	722	UniRef100_UPI00018C6BE5 PREDICTED: protein STRUBBELIG-RECEPTOR FAMILY 6-like isoform X1 n=1 Tax=Glycine max RepID=UPI00018C6BE5	0	100	UniRef100_G7L9Y0 Protein STRUBBELIG-RECEPTOR FAMILY n=1 Tax=Medicago truncatula RepID=G7L9Y0_MEDTR	0	99.02	AT1G53730.1|Symbols:SRF6|STRUBBELIG-receptor family 6|chr1:20061771-20065475 FORWARD LENGTH=719	0	97.36	GO:0006468 GO:0007169	protein phosphorylation; "transmembrane receptor protein tyrosine kinase signaling pathway"	GO:0004672 GO:0004674 GO:0004713 GO:0005524 GO:0016772	ATP binding; "protein kinase activity"; "protein serine/threonine kinase activity"; "protein tyrosine kinase activity"; "transferase activity, transferring phosphorus-containing groups"	GO:0005576 GO:0005886	extracellular region; "plasma membrane"	PF00069 PF00560	Protein kinase domain; "Leucine Rich Repeat"	PTHR24420	LEUCINE-RICH REPEAT RECEPTOR-LIKE PROTEIN KINASE	KOG1187	Serine/threonine_protein_kinase	[2-4]
19-3	Glyma.19G261800	427	UniRef100_I1NCS8 Uncharacterized protein n=1 Tax=Glycine max RepID=I1NCS8_SOYBN	0	100	UniRef100_T2DN87 26S protease regulatory subunit n=1 Tax=Phaseolus vulgaris RepID=T2DN87_PHAVU	0	100	AT1G53750.1|Symbols:RPT1A|regulatory particle triple-A 1A|chr1:20065921-20068324 REVERSE LENGTH=426	0	100	GO:0006511 GO:0030163	protein catabolic process; "ubiquitin-dependent protein catabolic process"	GO:0000166 GO:0005524 GO:0016787 GO:0016887 GO:0017111	ATP binding; "ATPase activity"; "hydrolase activity"; "nucleoside-triphosphatase activity"; "nucleotide binding"	GO:0000502 GO:0005634 GO:0005737 GO:0005829 GO:0005886 GO:0008540	cytoplasm; "cytosol"; "nucleus"; "plasma membrane"; "proteasome complex"; "proteasome regulatory particle, base subcomplex"	PF00004	ATPase family associated with various cellular activities (AAA)	PTHR23073	26S PROTEASE REGULATORY SUBUNIT	KOG0729
19-3	Glyma.19G261900	84	NA	NA	NA	NA	NA	NA	NA	NA	NA	NA	NA	NA	NA	NA	NA	NA	NA	NA	NA	NA
19-3	Glyma.19G262000	524	UniRef100_I1NCS9 Uncharacterized protein n=1 Tax=Glycine max RepID=I1NCS9_SOYBN	0	100	UniRef100_D7KLB2 Endonuclease n=1 Tax=Arabidopsis lyrata subsp. lyrata RepID=D7KLB2_ARALL	9e-136	77.89	AT1G53800.1|Symbols:|unknown protein; BEST Arabidopsis thaliana protein match is: unknown protein (TAIR:AT1G53250.1); Has 1136 Blast hits to 882 proteins in 242 species: Archae - 2; Bacteria - 216; Metazoa - 257; Fungi - 77; Plants - 87; Viruses - 4; Other Eukaryotes - 493 (source: NCBI BLink).|chr1:20081888-20084320 FORWARD LENGTH=568	3e-139	78.17	GO:0008150	biological process	NA	NA	GO:0005886	plasma membrane	NA	NA	NA	NA	NA
19-3	Glyma.19G262100	96	UniRef100_K7N0G5 Uncharacterized protein n=1 Tax=Glycine max RepID=K7N0G5_SOYBN	6e-61	93.14	NA	NA	NA	NA	NA	NA	NA	NA	NA	NA	NA	NA	NA	NA	NA	NA	NA
19-3	Glyma.19G262200	91	UniRef100_K7N0G6 Uncharacterized protein n=1 Tax=Glycine max RepID=K7N0G6_SOYBN	2e-55	100	NA	NA	NA	NA	NA	NA	NA	NA	NA	NA	NA	NA	NA	NA	NA	NA	NA
19-3	Glyma.19G262300	69	NA	NA	NA	NA	NA	NA	NA	NA	NA	NA	NA	NA	NA	NA	NA	NA	NA	NA	NA	NA
19-3	Glyma.19G262400	133	UniRef100_C6SWW2 Uncharacterized protein n=1 Tax=Glycine max RepID=C6SWW2_SOYBN	4e-93	100	NA	NA	NA	AT3G14280.1|Symbols:|unknown protein; Has 51 Blast hits to 51 proteins in 13 species: Archae - 0; Bacteria - 0; Metazoa - 0; Fungi - 0; Plants - 51; Viruses - 0; Other Eukaryotes - 0 (source: NCBI BLink).|chr3:4761654-4762286 REVERSE LENGTH=141	1e-13	66.67	GO:0008150	biological process	GO:0003674	molecular function	GO:0005634	nucleus	NA	NA	NA	NA	NA	NA
19-3	Glyma.19G262500	397	UniRef100_I1NCT3 Uncharacterized protein n=1 Tax=Glycine max RepID=I1NCT3_SOYBN	0	100	UniRef100_B9GXY9 Eukaryotic translation initiation factor 2B family protein n=1 Tax=Populus trichocarpa RepID=B9GXY9_POPTR	0	93.18	AT1G72340.1|Symbols:|NagB/RpiA/CoA transferase-like superfamily protein|chr1:27236898-27238482 FORWARD LENGTH=382	0	96.6	GO:0006413 GO:0006446 GO:0044237 GO:0050790	cellular metabolic process; "regulation of catalytic activity"; "regulation of translational initiation"; "translational initiation"	GO:0003743 GO:0005085 GO:0005525	GTP binding; "guanyl-nucleotide exchange factor activity"; "translation initiation factor activity"	GO:0005851 GO:0009507	chloroplast; "eukaryotic translation initiation factor 2B complex"	PF01008	Initiation factor 2 subunit family	PTHR10233	TRANSLATION INITIATION FACTOR EIF-2B	KOG1466
19-3	Glyma.19G262600	769	UniRef100_I1NCT4 Uncharacterized protein n=1 Tax=Glycine max RepID=I1NCT4_SOYBN	0	100	UniRef100_B9N7H6 Subtilase family protein n=1 Tax=Populus trichocarpa RepID=B9N7H6_POPTR	0	97.54	AT3G14240.1|Symbols:|Subtilase family protein|chr3:4741637-4743964 REVERSE LENGTH=775	0	95.74	GO:0006508 GO:0008152 GO:0043086	metabolic process; "negative regulation of catalytic activity"; "proteolysis"	GO:0004252 GO:0042802	identical protein binding; "serine-type endopeptidase activity"	GO:0005618	cell wall	PF00082 PF05922 PF02225	Subtilase family; "Peptidase inhibitor I9"; "PA domain"	PTHR10795	PROPROTEIN CONVERTASE SUBTILISIN/KEXIN	NA
19-3	Glyma.19G262700	300	UniRef100_K7N0G8 Uncharacterized protein n=1 Tax=Glycine max RepID=K7N0G8_SOYBN	0	100	UniRef100_B2ZRG3 EREBP/AP2 transcription factor n=1 Tax=Glycine max RepID=B2ZRG3_SOYBN	8e-164	86.67	AT3G14230.3|Symbols:RAP2.2|related to AP2 2|chr3:4737616-4739000 REVERSE LENGTH=374	3e-47	78.34	GO:0001666 GO:0006355 GO:0006487 GO:0010468 GO:0046685	protein N-linked glycosylation; "regulation of gene expression"; "regulation of transcription, DNA-dependent"; "response to arsenic-containing substance"; "response to hypoxia"	GO:0003677 GO:0003700	DNA binding; "sequence-specific DNA binding transcription factor activity"	GO:0005634	nucleus	PF00847	AP2 domain	NA	NA	NA
19-3	Glyma.19G262800	106	UniRef100_K7N0H0 Uncharacterized protein n=1 Tax=Glycine max RepID=K7N0H0_SOYBN	2e-70	100	UniRef100_G7KQ44 GDSL esterase/lipase n=1 Tax=Medicago truncatula RepID=G7KQ44_MEDTR	2e-39	45.75	AT5G40990.1|Symbols:GLIP1|GDSL lipase 1|chr5:16418920-16420400 FORWARD LENGTH=374	6e-22	21.39	GO:0006629 GO:0009620 GO:0009627 GO:0009751 GO:0009817 GO:0009866 GO:0009871 GO:0042742 GO:0050832	defense response to bacterium; "defense response to fungus"; "defense response to fungus, incompatible interaction"; "induced systemic resistance, ethylene mediated signaling pathway"; "jasmonic acid and ethylene-dependent systemic resistance, ethylene mediated signaling pathway"; "lipid metabolic process"; "response to fungus"; "response to salicylic acid stimulus"; "systemic acquired resistance"	GO:0004091 GO:0016298 GO:0016788	carboxylesterase activity; "hydrolase activity, acting on ester bonds"; "lipase activity"	GO:0005576 GO:0005615	extracellular region; "extracellular space"	PF00657	GDSL-like Lipase/Acylhydrolase	PTHR22835	ZINC FINGER FYVE DOMAIN CONTAINING PROTEIN	NA	NA	[21-23]
19-3	Glyma.19G262900	367	UniRef100_I1NCT6 Uncharacterized protein n=1 Tax=Glycine max RepID=I1NCT6_SOYBN	0	100	UniRef100_G7KQ29 GDSL esterase/lipase n=1 Tax=Medicago truncatula RepID=G7KQ29_MEDTR	0	100.27	AT1G53920.1|Symbols:GLIP5|GDSL-motif lipase 5|chr1:20137725-20139637 FORWARD LENGTH=385	1e-122	86.23	GO:0006629 GO:0006865 GO:0015824	amino acid transport; "lipid metabolic process"; "proline transport"	GO:0004091 GO:0016298 GO:0016788	carboxylesterase activity; "hydrolase activity, acting on ester bonds"; "lipase activity"	GO:0005576	extracellular region	PF00657	GDSL-like Lipase/Acylhydrolase	PTHR22835	ZINC FINGER FYVE DOMAIN CONTAINING PROTEIN	NA	NA	[21-23]
19-3	Glyma.19G263000	314	UniRef100_K7N0H2 Uncharacterized protein n=2 Tax=Glycine max RepID=K7N0H2_SOYBN	0	100	UniRef100_Q9LJH2 2-oxoglutarate-dependent dioxygenase family protein n=3 Tax=Arabidopsis thaliana RepID=Q9LJH2_ARATH	8e-105	54.51	AT3G14160.1|Symbols:|2-oxoglutarate-dependent dioxygenase family protein|chr3:4693495-4695198 FORWARD LENGTH=455	1e-107	54.51	GO:0055114	oxidation-reduction process	GO:0016491 GO:0016706	oxidoreductase activity; "oxidoreductase activity, acting on paired donors, with incorporation or reduction of molecular oxygen, 2-oxoglutarate as one donor, and incorporation of one atom each of oxygen into both donors"	GO:0005634	nucleus	PF03171	2OG-Fe(II) oxygenase superfamily	PTHR16557	ALKYLATED DNA REPAIR PROTEIN ALKB-RELATED	NA
19-3	Glyma.19G263100	797	UniRef100_I1NCT8 Potassium transporter n=1 Tax=Glycine max RepID=I1NCT8_SOYBN	0	100	UniRef100_I1NCT8 Potassium transporter n=1 Tax=Glycine max RepID=I1NCT8_SOYBN	0	100	AT4G13420.1|Symbols:HAK5, ATHAK5|high affinity K+ transporter 5|chr4:7797038-7802174 REVERSE LENGTH=785	0	100.13	GO:0006813 GO:0071805	potassium ion transmembrane transport; "potassium ion transport"	GO:0009674 GO:0015079	potassium:sodium symporter activity; "potassium ion transmembrane transporter activity"	GO:0005886 GO:0016020	membrane; "plasma membrane"	PF02705	K+ potassium transporter	NA	NA	NA
19-3	Glyma.19G263200	269	UniRef100_K7N0H4 Uncharacterized protein n=1 Tax=Glycine max RepID=K7N0H4_SOYBN	0	100	UniRef100_Q9LNR9 F1L3.5 n=1 Tax=Arabidopsis thaliana RepID=Q9LNR9_ARATH	4e-63	72.5	AT1G72490.1|Symbols:|unknown protein; BEST Arabidopsis thaliana protein match is: unknown protein (TAIR:AT1G17400.1); Has 75 Blast hits to 75 proteins in 21 species: Archae - 0; Bacteria - 0; Metazoa - 3; Fungi - 4; Plants - 58; Viruses - 0; Other Eukaryotes - 10 (source: NCBI BLink).|chr1:27289435-27290732 REVERSE LENGTH=287	1e-84	93.38	GO:0008150	biological process	GO:0003674	molecular function	GO:0005575	cellular component	NA	NA	NA	NA	NA
19-3	Glyma.19G263300	900	UniRef100_I1NCU0 Lipoxygenase n=1 Tax=Glycine max RepID=I1NCU0_SOYBN	0	100	UniRef100_I1NCU0 Lipoxygenase n=1 Tax=Glycine max RepID=I1NCU0_SOYBN	0	100	AT1G72520.1|Symbols:LOX4|PLAT/LH2 domain-containing lipoxygenase family protein|chr1:27308611-27312589 FORWARD LENGTH=926	0	96.98	GO:0006952 GO:0009555 GO:0009611 GO:0009617 GO:0009620 GO:0009695 GO:0009753 GO:0009873 GO:0009901 GO:0010193 GO:0010200 GO:0034440 GO:0040007 GO:0048653 GO:0052542 GO:0080086	anther dehiscence; "anther development"; "defense response"; "defense response by callose deposition"; "ethylene mediated signaling pathway"; "growth"; "jasmonic acid biosynthetic process"; "lipid oxidation"; "pollen development"; "response to bacterium"; "response to chitin"; "response to fungus"; "response to jasmonic acid stimulus"; "response to ozone"; "response to wounding"; "stamen filament…	GO:0016165	lipoxygenase activity	GO:0009507	chloroplast	PF00305 PF01477	Lipoxygenase; "PLAT/LH2 domain"	PTHR11771	LIPOXYGENASE	NA	NA	[24]
19-3	Glyma.19G263400	984	UniRef100_UPI000233F02B PREDICTED: exportin-T-like isoform X2 n=1 Tax=Glycine max RepID=UPI000233F02B	0	100	UniRef100_B9GW10 PAUSED family protein n=1 Tax=Populus trichocarpa RepID=B9GW10_POPTR	0	98.89	AT1G72560.3|Symbols:PSD|ARM repeat superfamily protein|chr1:27325026-27329467 REVERSE LENGTH=988	0	99.49	GO:0006406 GO:0006409 GO:0006499 GO:0006606 GO:0009640 GO:0009793 GO:0009845 GO:0009908 GO:0009909 GO:0009933 GO:0010014 GO:0010162 GO:0010182 GO:0010228 GO:0016567 GO:0019915 GO:0050826	N-terminal protein myristoylation; "embryo development ending in seed dormancy"; "flower development"; "lipid storage"; "mRNA export from nucleus"; "meristem initiation"; "meristem structural organization"; "photomorphogenesis"; "protein import into nucleus"; "protein ubiquitination"; "regulation of flower development"; "response to freezing"; "seed dormancy process"; "seed germination"; "sugar m…	GO:0000049 GO:0015932	nucleobase-containing compound transmembrane transporter activity; "tRNA binding"	GO:0005643 GO:0005829	cytosol; "nuclear pore"	PF08389	Exportin 1-like protein	PTHR15952	EXPORTIN-T/LOS1	KOG2021
19-3	Glyma.19G263500	847	UniRef100_I1NCU2 Uncharacterized protein n=2 Tax=Glycine max RepID=I1NCU2_SOYBN	0	100	UniRef100_Q5H8A6 Ion channel CASTOR n=1 Tax=Lotus japonicus RepID=CASTO_LOTJA	0	98.01	AT5G49960.1|Symbols:|unknown protein; CONTAINS InterPro DOMAIN/s: Protein of unknown function DUF1012 (InterPro:IPR010420); BEST Arabidopsis thaliana protein match is: Protein of unknown function (DUF1012) (TAIR:AT5G02940.1); Has 1807 Blast hits to 1807 proteins in 277 species: Archae - 0; Bacteria - 0; Metazoa - 736; Fungi - 347; Plants - 385; Viruses - 0; Other Eukaryotes - 339 (source: NCBI BL…	0	89.08	NA	NA	GO:0000166	nucleotide binding	GO:0005634	nucleus	PF06241	Protein of unknown function (DUF1012)	NA	NA	NA
19-3	Glyma.19G263600	469	UniRef100_I1NCU3 Uncharacterized protein n=1 Tax=Glycine max RepID=I1NCU3_SOYBN	0	100	UniRef100_F4IT26 RNA-binding protein n=1 Tax=Arabidopsis thaliana RepID=F4IT26_ARATH	6e-102	81.1	AT2G43970.1|Symbols:|RNA-binding protein|chr2:18205535-18208031 REVERSE LENGTH=545	1e-119	78.72	GO:0006396	RNA processing	GO:0003676 GO:0003723	RNA binding; "nucleic acid binding"	GO:0005634 GO:0030529	nucleus; "ribonucleoprotein complex"	PF07145 PF05383	Ataxin-2 C-terminal region; "La domain"	PTHR22792	LUPUS LA PROTEIN-RELATED	KOG1855
19-3	Glyma.19G263700	559	UniRef100_I1NCU6 Uncharacterized protein n=1 Tax=Glycine max RepID=I1NCU6_SOYBN	0	100	UniRef100_Q9SKB8 Ankyrin repeats-containing protein n=1 Tax=Arabidopsis thaliana RepID=Q9SKB8_ARATH	0	84.29	AT2G31820.1|Symbols:|Ankyrin repeat family protein|chr2:13530350-13532562 FORWARD LENGTH=662	0	84.29	NA	NA	NA	NA	GO:0005886	plasma membrane	PF00023	Ankyrin repeat	PTHR24186	FAMILY NOT NAMED	KOG4412
19-3	Glyma.19G263800	164	UniRef100_I1NCU7 Uncharacterized protein n=1 Tax=Glycine max RepID=I1NCU7_SOYBN	8e-117	100	UniRef100_Q9FG89 NAD(P)H dehydrogenase 18 n=1 Tax=Arabidopsis thaliana RepID=Q9FG89_ARATH	4e-61	58.49	AT5G43750.1|Symbols:NDH18|NAD(P)H dehydrogenase 18|chr5:17580100-17581145 REVERSE LENGTH=212	5e-64	58.49	GO:0006979 GO:0010027 GO:0019288 GO:0030003 GO:0070838	cellular cation homeostasis; "divalent metal ion transport"; "isopentenyl diphosphate biosynthetic process, mevalonate-independent pathway"; "response to oxidative stress"; "thylakoid membrane organization"	GO:0003674	molecular function	GO:0009507 GO:0009535	chloroplast; "chloroplast thylakoid membrane"	NA	NA	NA	NA	NA
